# Supplementary material for: Is Acropora palmata recovering? A case study in Los Roques National Park, Venezuela
Source: PeerJ. 2016 Jan 28;4:e1539. doi: 10.7717/peerj.1539 (PMC4734436; doi:10.7717/peerj.1539)
Supplement: Supplemental Information 1 [file peerj-04-1539-s001.xlsx]

## Sheet: Matriz_palmata.csv
ID	ID_LOCALID	SITIO	Abundancia	MP	Habitat	Habitat Co	x	y	AREA	PERIMETER
D1	SURESTE	BAJO ESTE 1	0	0	S_SG-La	DEGRADED	7.644.045.476	1.307.991.098	13752.6	585.267
D2	SURESTE	BAJO ESTE 3	2	1	S_PP_SM	DEGRADED	7.649.188.048	1.312.208.928	156039	2024.28
D3	SURESTE	BAJO ESTE 4	0	0	S_Mil_Ac	DEGRADED	7.639.741.116	1.31367e+06	63153	1151.35
D4	NORESTE	BAJO MUERTO	0	0	S_Ac	REGULAR	7.567.480.886	1.319.091.654	4311.61	301.385
D5	SURESTE	BARRERA ESTE BARCO	0	0	S_SG-CY	DEGRADED	7.647.283.289	1.306.966.095	126323	1719.56
D6	SUR OESTE	BEQUEBE BARLOVENTO	0	0	S_SM_MA	REGULAR	7.256.634.131	1.310.790.759	24543.3	1415.53
D7	SUR OESTE	BEQUEBE SOTAVENTO	0	0	S_Ac	GOOD	7.254.128.791	1.310.069.155	415439	3785.19
D8	BARRERA SUR	BOCA DE COTE	0	0	CR_O	GOOD	7.484.082.414	1.302.431.584	25597.2	883.779
D9	ESTE	BOCA DEL MEDIO BARRERA	0	0	S_SM	GOOD	7.619.736.372	1.318.056.343	29682	744.209
D10	ESTE	BOCA MEDIO	0	0	S_O_Ac	REGULAR	7.626.225.721	1.316.123.317	64182.9	1169.64
D11	ESTE	BOCA MEDIO 2	0	0	S_O_Ac	REGULAR	7.618.556.051	1.315.844.038	299503	2261.95
D12	ESTE	BOCA MEDIO BJ1	6	3	S_SM	GOOD	7.614.261.225	1.317.060.157	28562.1	685.398
D13	SURESTE	BUCHIYACO	0	0	S_SM	DEGRADED	7.644.766.573	1.305.974.888	103374	1271.58
D14	NORTE	CANKISES BARLOVENTO	4	0	PAV_G_MA	DEGRADED	7.359.228.166	1.31809e+06	43696.9	1995.95
D15	NORTE	CANKISES SOTAVENTO	0	0	S_G_M	EXCELLENT	7.350.986.151	1.317.727.048	38475.8	1608.46
D16	NOROESTE	CARENERO BARLOVENTO	0	0	DP_G_SM	DEGRADED	7.308.577.188	1.316.331.041	89623.5	2627.99
D17	NORTE	CARENERO SOTAVENTO ESTE	0	0	DP_O	GOOD	7.350.890.936	1.314.658.791	33096.9	1181.4
D18	NORTE	CARENERO SOTAVENTO OESTE	0	0	S_SM	GOOD	734458	1.315.348.081	25501.6	736.743
D19	SUR OESTE	CAYO DE AGUA ESTE	3	3	CR_O	REGULAR	7.253.042.803	1.307.398.585	45611.7	1754.31
D20	SUR OESTE	CAYO DE AGUA OESTE	0	0	CR_R	REGULAR	7.247.187.202	1.30722e+06	63155.3	1441.34
D21	ESTE	CAYO VAPOR	0	0	S_SM	REGULAR	7.588.228.331	1.322.367.291	23609.2	759.813
D22	NORTE	COLA ESPENKI	0	0	S	GOOD	7.384.329.123	1.31502e+06	2497.74	214.949
D23	BARRERA SUR	COOK	0	0	CR_DP	GOOD	7.600.784.459	1.301.014.958	58780.7	1421.05
D24	BARRERA SUR	COTE	0	0	S_SM	GOOD	7.514.725.126	1.301.106.611	55651.8	1522.21
D25	LAGUNA	COTE DENTRO	0	0	S_Mil	DEGRADED	7.499.990.515	1.302.247.324	53266.8	990.426
D26	SUR OESTE	DOS MOSQUISES	0	0	CR_O	DEGRADED	7.295.913.632	1.304.488.248	39565.8	1200.99
D27	NORESTE	ESPENKI BARLOVENTO	2	1	PAV_G_MA	REGULAR	7.402.100.111	1.315.217.013	105681	2430.88
D28	BARRERA SUR	FARO	1	0	CR_O	GOOD	7.630.680.061	1.302.332.137	78539.6	1774.39
D29	NORESTE	FRANCISKI	6	0	DP_G_SM	DEGRADED	756504	1.322.585.218	56756.4	2217.71
D30	SUR OESTE	HERRADURA DOS MOSQUISES	0	0	S_Ac	DEGRADED	7.304.493.778	1.305.054.478	77529.1	1585.62
D31	NORTE	ISLA DE LOCO	0	0	S_SC	GOOD	7.507.139.308	1.313.434.697	44373.8	971.814
D32	NORTE	ISLA FELIPA	0	0	S_Ac	EXCELLENT	7.342.686.656	1.314.545.485	63787.1	1636.24
D33	NORTE	ISLA FERNANDO-RABUSKI	0	0	PAV_R_MA	REGULAR	7.356.343.357	1.312.683.065	256653	2303.57
D34	NORTE	ISLA LARGA	0	0	S_SG	GOOD	7.382.706.698	1.312.710.801	45528.4	2079.75
D35	NORTE	ISLA LARGA 2	0	0	S_G	GOOD	7.393.920.677	1.31274e+06	102211	2450.83
D36	NORTE	ISLA LARGA 3	0	2	S_Ac	GOOD	7.423.871.695	1.312.419.192	396492	5758.61
D37	NORESTE	LA PISTA	1	1	S_Mil_Ac	DEGRADED	7.543.516.067	1.321.805.729	28938.5	1187.12
D38	BARRERA SUR	LA UVA	0	28	CR_DP	GOOD	7.578.015.201	1.301.009.099	47004.5	1155.75
D39	BARRERA SUR	LA UVA 2	0	12	CR_DP	GOOD	7.556.128.489	1.300.758.419	67789.4	2581.29
D40	NORTE	LA VENADA	1	1	S_Ac	EXCELLENT	7.476.082.468	1.314.141.892	78349.2	1066.34
D41	CENTRO	LAGUNA DE ESPENKI	0	0	S_O	EXCELLENT	740.388.945	1.314.344.394	105555	1821.76
D42	LAGUNA	LAGUNA 1	0	0	S_SM	GOOD	7.570.617.532	1.307.671.553	215.962	69.7617
D43	LAGUNA	LAGUNA 10	0	0	S_SM	GOOD	7.504.020.538	1.30918e+06	1593.59	183.043
D44	LAGUNA	LAGUNA 11	0	0	S_SM	REGULAR	7.504.936.418	1.309.060.119	1834.53	197.943
D45	LAGUNA	LAGUNA 13	0	0	S_SM	REGULAR	7.279.096.522	1.309.777.116	73.7421	34.6032
D46	LAGUNA	LAGUNA 14	0	0	S_SM	REGULAR	7.281.005.588	1.309.804.993	83.8453	37.4891
D47	LAGUNA	LAGUNA 15	0	0	S_SM	REGULAR	7.282.465.288	1.309.837.985	12.5037	16.5186
D48	LAGUNA	LAGUNA 16	0	0	S_SM	REGULAR	7.289.826.678	1.310.116.108	277.881	68.4773
D49	LAGUNA	LAGUNA 17	0	0	S_SM	REGULAR	7.298.899.997	1.31048e+06	178.304	59.4367
D50	LAGUNA	LAGUNA 18	0	0	S_SM	REGULAR	7.340.608.314	1.311.561.243	7632.38	378.456
D51	CENTRO	LAGUNA 19	0	0	S_O	EXCELLENT	7.362.998.166	1.312.154.721	1.23022	5.45965
D52	LAGUNA	LAGUNA 2	0	0	S_SM	REGULAR	7.565.779.152	1.307.256.148	261.811	76.1502
D53	LAGUNA	LAGUNA 20	0	0	S_SM	REGULAR	7.363.062.088	1.312.158.156	0.867676	4.30279
D54	CENTRO	LAGUNA 21	0	0	S_O	EXCELLENT	736.318.272	1.31216e+06	3.18469	7.44043
D55	CENTRO	LAGUNA 3	0	0	S_SM	GOOD	756.352.856	1.307.398.125	240.695	72.5938
D56	CENTRO	LAGUNA 4	0	0	S_SM	GOOD	7.562.409.888	1.307.476.867	208.722	66.0768
D57	LAGUNA	LAGUNA 5	0	0	S_SM	GOOD	7.527.341.478	1.306.198.872	4373.5	310.078
D58	LAGUNA	LAGUNA 6	0	0	S_SM	GOOD	7.496.038.157	1.303.843.104	5930.58	356.732
D59	LAGUNA	LAGUNA 7	0	0	S_SM	GOOD	7.493.845.564	1.304.544.662	4522	317.353
D60	LAGUNA	LAGUNA 8	0	0	S_SM	GOOD	7.510.451.598	1.309.319.271	3965.49	258.124
D61	LAGUNA	LAGUNA 9	0	0	S_R_Ac	DEGRADED	7.478.657.511	1.30702e+06	5707.54	344.879
D62	NOROESTE	LAGUNA CANKISES	0	0	S_Ac_PP	DEGRADED	7.356.834.037	1.317.842.928	11375.7	675.952
D63	NORTE	LAGUNA CARENERO	0	9	S_SM	EXCELLENT	734458	1.315.348.081	25501.6	736.743
D64	LAGUNA	LOS CORRALES 1	0	0	S_SG_Ac	GOOD	7.317.537.489	1.30348e+06	16369.3	585.994
D65	LAGUNA	LOS CORRALES 2	0	0	S_SG_Ac	GOOD	7.330.525.789	1.30433e+06	20159.8	622.254
D66	LAGUNA	LOS CORRALES 3	0	0	S_SG_Ac	GOOD	7.341.333.307	1.305.772.677	29032.4	673.612
D67	LAGUNA	LOS CORRALES 4	0	0	S_SG_Ac	GOOD	7.338.383.825	1.307.786.934	26618.6	624.462
D68	NORESTE	MADRISKI	0	0	S_M_AC	DEGRADED	7.546.397.308	1.320.929.254	44286.9	1437.02
D69	BARRERA SUR	MECETA DE COTE	0	0	CR_O_G	GOOD	7.502.404.427	1.301.508.788	40317	1119.7
D70	NORTE	MOSQUITO	0	0	S_O	GOOD	7.344.548.847	1.313.198.684	189236	2422.02
D71	NORTE	NORONKI BAJO SOTAVENTO	7	3	S_O	REGULAR	745.061.495	1.319.679.177	44503.9	1280.34
D72	NORTE	NORONKI BARLOVENTO	17	16	PAV_G_MA	DEGRADED	7.473.025.504	1.31899e+06	30623.7	1102.52
D73	NORTE	NORONKI MEDIO SOTAVENTO	0	0	S_Ac	GOOD	7.468.818.325	1.318.813.818	4746.43	288.828
D74	NORTE	NORONKI SOTAVENTO	0	0	S_Ac	GOOD	7.468.818.325	1.318.813.818	4746.43	288.828
D75	BARRERA SUR	NUBEVERDE	0	0	S_R_MG	GOOD	753.454.158	1.300.310.796	183176	3951.41
D76	LAGUNA	PALAFITO	0	0	S_SG-La	REGULAR	750.195.075	1.309.430.719	11822.1	471.163
D77	SUR OESTE	PELONA DMS	0	0	CR_R	REGULAR	7.307.224.411	1.303.783.264	16812.4	784.106
D78	NORTE	PEPITA	0	0	S_Ac	GOOD	7.418.322.018	1.313.722.854	68933.8	1179.76
D79	NORESTE	PIRATA BARLOVENTO 1	0	0	S_SM	DEGRADED	7.556.408.347	1.320.051.268	41533.2	1696.81
D80	NORESTE	PIRATA BARLOVENTO 2	0	0	S_Ac	DEGRADED	7.554.307.973	1.320.588.549	25253.8	1055.39
D81	BARRERA SUR	RABO DE SALINA	0	0	PAV_S_G	GOOD	7.334.720.502	1.299.198.515	93010.4	1783.68
D82	NORTE	RABO ISLA LARGA	0	0	S_SM	GOOD	7.369.152.735	1.312.530.536	6557.92	334.05
D83	NORTE	RABUSKI LAGUNA	0	0	S_Ac	GOOD	7.511.925.615	1.313.202.028	89856.5	1440.56
D84	BARRERA SUR	SALINA 1	0	0	CR_O_G	GOOD	747.025.929	1.302.719.516	32998.8	1024.92
D85	BARRERA SUR	SALINA 2	0	0	S_DP_SM	GOOD	7.453.085.886	1.302.170.582	31806.2	1141.51
D86	BARRERA SUR	SALINA 3	0	0	S_DP_SM	GOOD	7.425.652.905	1.300.576.762	127221	3663.98
D87	BARRERA SUR	SALINA 4	1	1	CR_O_G	GOOD	7.387.181.962	1.298.917.581	23630	1138.73
D88	BARRERA SUR	SALINA 5	0	0	CR_O_G	GOOD	7.351.598.903	1.298.317.115	26805.8	1300.31
D89	LAGUNA	SARKY	0	0	S_SG_Ac	EXCELLENT	7.492.957.992	1.307.652.768	78793.5	1254.84
D90	SURESTE	SEBASTOPOL 1	0	0	S_SM	GOOD	7.633.591.412	1.303.880.472	30255.8	1019.09
D91	SURESTE	SEBASTOPOL 2	0	0	S_SG	GOOD	7.627.091.324	1.308.724.547	51929.6	907.754
D92	SURESTE	SEBASTOPOL BOCA	0	0	CR_M	EXCELLENT	7.633.247.438	1.303.400.629	10545.9	582.679
D93	NOROESTE	SELESKI BARLOVENTO	0	0	PAV_PAL_MA	DEGRADED	7.246.293.166	1.314.195.173	3681.85	275.699
D94	NOROESTE	SELESKI SOTAVENTO	0	0	PAV_PAL	DEGRADED	7.243.713.172	1.314.087.667	10606.5	597.38
D95	BARRERA SUR	VELERO	0	3	CR_O	GOOD	7.619.077.934	1.301.701.552	132638	2478.35
D96	NORTE	YONKI BARLOVENTO	0	0	S_SM	GOOD	7.370.145.889	1.315.164.716	18052.5	913.335
D97	NORTE	YONKI SOTAVENTO	0	2	CR_R	GOOD	7.370.599.242	1.314.886.431	36264.2	1275.28
D98	ESTE	BARRERA ESTE BARLOVENTO 1	5	0	PAV_G_SM	EXCELLENT	7.652.015.654	1.306.016.159	205828	2646.01
D99	ESTE	BARRERA ESTE BARLOVENTO 2	4	0	PAV_G_SM	EXCELLENT	7.657.718.614	1.308.771.723	189064	2546.6
D100	ESTE	BARRERA ESTE BARLOVENTO 3	0	5	PAV_G_SM	EXCELLENT	7.658.926.508	1.311.777.215	189881	2727.49
D101	ESTE	BARRERA ESTE BARLOVENTO 4	0	2	PAV_G_SM	EXCELLENT	7.652.663.852	1.31413e+06	178867	2223.4
D102	ESTE	BARRERA ESTE BARLOVENTO 5	7	0	PAV_G_SM	EXCELLENT	7.623.934.658	1.318.704.644	272575	2496.26
D103	ESTE	BARRERA ESTE BARLOVENTO 6	0	1	PAV_G_SM	EXCELLENT	7.613.591.982	1.320.464.915	143784	1741.34
D104	ESTE	BARRERA ESTE BARLOVENTO 7	0	0	PAV_G_SM	EXCELLENT	7.601.649.468	1.322.173.475	157438	1856.56
D105	NORESTE	ESPARKI 1	0	7	PAV_G_SM	GOOD	7.554.273.417	1.316.264.963	137084	1882.1
D106	NORESTE	ESPARKI 2	0	3	PAV_G_SM	GOOD	7.543.252.138	1.315.054.962	87013.8	1475.12
